# Supplementary material for: Use of Factorial Designs to Reduce Stability Studies for Parenteral Drug Products: Determination of Factor Effects via Accelerated Stability Data Analysis
Source: Pharmaceutics. 2025 Aug 18;17(8):1067. doi: 10.3390/pharmaceutics17081067 (PMC12389050; doi:10.3390/pharmaceutics17081067)
Supplement: Supplementary file 1 [file pharmaceutics-17-01067-s001.zip]

Archive with 1 entries (1 files):
- pharmaceutics-3789460-supplementary.pdf
